# Supplementary material for: Molecular Surveillance of Canine Degenerative Myelopathy in Breeding Kennels from Romania
Source: Animals (Basel). 2023 Apr 19;13(8):1403. doi: 10.3390/ani13081403 (PMC10135041; doi:10.3390/ani13081403)
Supplement: Supplementary file 1 [file animals-13-01403-s001.zip]

Archive with 1 entries (1 files):
- animals-2268773-SI.pdf
